# Supplementary material for: Usefulness of axonal tract-dependent OCT macular sectors for evaluating structural change in normal-tension glaucoma
Source: PLoS One. 2017 Oct 3;12(10):e0185649. doi: 10.1371/journal.pone.0185649 (PMC5626427; doi:10.1371/journal.pone.0185649)
Supplement: S1 File — F1 File contains OCT measurement of mRNFLT and mGCIPLT. (XLSX) [file pone.0185649.s001.xlsx]

## Sheet: data
No	7cpRNFL	8cpRNFL	9cpRNFL	10cpRNFL	11cpRNFL	Contents	01_01	02_01	03_01	04_01	05_01	06_01	07_01	08_01	09_01	10_01	01_02	02_02	03_02	04_02	05_02	06_02	07_02	08_02	09_02	10_02	01_03	02_03	03_03	04_03	05_03	06_03	07_03	08_03	09_03	10_03	01_04	02_04	03_04	04_04	05_04	06_04	07_04	08_04	09_04	10_04	01_05	02_05	03_05
CL1	131.13	54.38	54.29	81.48	123.36	RNFL	20.75	25.29	27.67	27.87	34.33	44.41	43.04	50.7	35.3	71.77	23.12	23.51	27.29	26.67	30.37	31.57	36.16	40.17	43.53	57.89	21.07	22.97	24.69	26.73	29.08	31.67	36.09	40.74	45.04	52.3	14.73	18.71	20.51	23.48	21.17	19.43	26.83	31.57	41.3	48.59	8.47	11.15	14.34
CL2	86.28	81.97	103.24	117.73	134.92	RNFL	20.7	22.22	27.75	30.34	35.29	41.2	46.87	55.61	69.36	91.07	19.33	21.69	27.64	29.14	31.33	38.25	49.87	59.34	76.58	91.47	19.09	20.29	24.89	24.87	30.06	34.9	44.84	55.27	73.98	101.06	16	18.67	21.58	22.76	22.65	22.18	29.47	38.04	53.34	82.89	9.7	13.48	18.69
CL3	178.91	101.67	80.26	105.74	135.9	RNFL	20.09	21.78	26.56	30.2	35.85	41.08	46.51	52.33	62.63	77.03	19.54	22.67	24.24	26.62	30.17	34.68	38.78	44.83	55.74	74.45	19.5	20.15	21.61	25.37	29.58	32.23	34.99	43.47	50.8	66.45	17.73	18.9	20.32	21.64	20.75	22.14	28.73	37.36	48.39	62.51	14.79	19.84	19.56
CL4	141.92	98.15	76.03	87.66	131.49	RNFL	21.92	24.73	27.76	34	39.04	47.46	36.05	48.87	53.78	54.2	21.04	22.48	27.23	31.71	37.96	42.64	41.66	50.74	54.66	62.68	18.9	20.97	24.86	28.79	34.36	38.71	39.31	43.02	49.21	61.48	16.98	20.2	22.12	26.02	22.65	20.3	29.29	37.26	48.38	57.08	15.62	18.74	18.82
CL5	58.11	61.69	55.02	66.77	117.39	RNFL	24.15	23.83	23.94	25.85	29.99	38.2	42.38	47.04	53.42	56.19	22.2	20.85	26.15	34.09	31.24	32.84	33.82	40.68	44.13	49.98	19.72	21.3	26.24	26.27	26.07	28.21	27.41	29.8	32.53	37.42	17.51	22.03	24.57	23.62	20.58	17.64	26.07	29.46	38.05	37.54	13.75	19.52	23.42
CL6	104.82	37.56	61.4	93.6	143.15	RNFL	19.52	21.13	22.74	26.55	32.61	34.9	39.43	45.33	58.91	77.84	19.62	19.84	20.89	22.67	25.28	27.67	33.78	42.12	50.2	65.73	18.39	18.68	19.43	22.17	24.17	26.48	30.19	34.31	41.84	54.99	11.54	11.04	18.91	19.68	19.39	20.92	23.14	27.14	36.15	48.63	1.82	2.68	9.56
CL7	71.72	59.95	67.5	85	69.83	RNFL	13.38	7.26	4.9	18.89	24.22	30.17	44.18	40.69	35.11	37.47	9.3	5.02	15.3	29.1	35.51	35.89	52.08	58.29	65.63	59.5	5.01	11.17	24.87	26.04	27.52	28.54	31.61	35.75	50.16	69.16	2.41	18.9	20.99	20.06	20.22	21.67	28.74	33.01	42.26	54.25	2.29	12.14	14.53
CL8	79.22	115.99	76.33	146.27	180.25	RNFL	34.91	34.24	39.22	35.95	40.62	42.36	52.49	57.73	27.38	0	31.89	27.87	28.39	30.6	37.52	42.8	51.54	57.66	41.99	3.15	27.75	21.5	25.16	27.44	31.71	35.2	36.58	42.92	43.46	15.94	16.44	19.67	27.68	24.86	24.8	24.52	25.22	31.02	38.62	38.66	6.21	12.28	20.8
CL9	72.21	83.56	82.2	88.24	117.27	RNFL	21.27	19.67	22.54	26.35	28.87	31.22	36.21	42.16	49.39	57.44	18.48	20.34	22.69	24.68	26.93	31.94	35.92	40.26	45.73	55.06	18.72	19.89	21.71	22.46	26.35	29.13	32.11	36.34	44.94	56.03	15.55	17.65	19.83	21.1	22.55	20.24	24.03	30.77	39.6	54.15	5.03	9.44	12.55
CL10	173.68	81.3	86.16	109.62	75.76	RNFL	20.1	22.06	26.26	29.99	32.97	42.25	46.57	50.74	59.54	72.88	20.15	20.83	23.63	26.01	30.33	38.08	41.46	47.36	54.84	65.03	19.12	19.52	22.92	24.23	29.2	30.5	33.74	42.09	49.3	66.83	14.2	19.99	21.12	21.41	18.42	16.29	23.52	28.08	36.77	45.92	10.67	17.06	18.33
CL11	117.48	73.35	57.77	99.74	107.54	RNFL	10.19	14.64	22.56	25.66	28.78	35.12	42.23	45.17	49.67	53.81	9.32	14.26	21.36	25.83	30.51	33.4	39.59	44.43	52.74	61.64	8.77	16.22	20.23	23.38	25.53	26.75	30	33.86	39.81	51.01	5.79	13.51	19.75	19.96	13.15	9.93	18.51	22.77	26.45	32.46	4.09	6.61	10.93
CL12	88.67	111	94.71	146.05	159.05	RNFL	23.59	25.82	30.09	35.96	41.86	53.03	62.39	73.29	87.51	104.16	21.99	23.28	30.71	37.16	40.56	49.1	57.44	67.15	81.6	105.74	21.33	23.04	27.23	30.09	39.33	45.9	51.89	63.32	77.59	99.75	14.38	17.68	19.92	22.2	22.82	25.98	37.15	49	70.82	98.78	7.55	16.33	16.35
CL13	142.54	93.32	87.73	111.31	117.82	RNFL	20.5	26.47	27.55	31.72	33.38	38.88	45.9	50.3	55.71	40.1	21.51	22.18	27.37	31.95	35.2	41.86	46.09	52.47	63.62	43.46	21.87	22.39	24.97	27.11	31.75	37.82	43.38	49.56	60.8	46.26	17.13	20.33	22.84	24.64	20.89	18.74	30.25	41.51	53.67	42.04	13.45	18.16	18.31
CL14	73.16	55.36	73.01	94.67	146.24	RNFL	21.89	23.8	27.78	28.07	29.44	32.55	38.01	47.2	54.04	65.72	20.74	22.33	24.62	28.44	33.32	40.57	44.45	52.54	56.81	70.27	19.18	20.31	23.92	26.72	29.05	32.03	35.8	43.47	51.66	64.39	18.64	21.28	22.75	23.46	14.68	12.65	23.43	31.58	43.06	56.81	12.36	11.95	11.83
CL15	35.66	50.19	55.26	65.91	101.03	RNFL	24.35	24.32	27.33	36.21	36.41	38.07	40.4	48.48	55.84	61.82	24.73	25.64	27.71	32.23	31.48	32.12	39.53	43.94	46.95	54.8	23.61	24.25	27.31	28.3	29.84	32.34	36.52	41.29	46.02	54.29	19.77	25.83	22.52	24.59	22.39	20.26	26.32	34.74	41.31	47.35	7.48	18.29	16.24
CL16	63.22	38.05	65.3	87.23	118.89	RNFL	32.12	36.28	35.48	34.81	36.53	38.77	39.55	44.27	55.04	68.16	30.63	33.32	34.78	39.15	41.42	38.9	38.65	39.58	46.34	54.88	25.32	30.18	35.33	37.28	36.39	32.66	32.74	30.08	36.09	47.31	21.67	24.06	27.18	26.35	22.32	24.13	24.35	27.92	31.89	39.68	18.78	19.37	20.32
CL17	148.26	127.49	102.03	144.13	156.06	RNFL	31.92	34.37	38.54	39.88	47.43	48.99	55.14	65.87	75.07	97.83	28.29	29.72	31.59	39.08	38.69	42.55	47.97	58.48	64.87	85.63	27.11	29.72	26	34.38	37.07	39.3	41.74	46.67	55.02	74.53	19.76	24.27	22.86	26.1	26.1	25.08	32.82	33.9	44.3	59.83	19.25	20.92	23.33
CL18	74.63	72.34	67.56	66.77	96.78	RNFL	4.16	15.62	19.35	21.02	21.09	23.67	24.95	27.5	29.92	41.83	6.06	11.8	14.32	23.41	25.09	26.41	26.25	30	34.36	44.17	7.67	14.2	14.11	21.93	18.51	19.1	20.11	25.59	30.98	39.4	5.68	9.52	14.04	11.17	2.88	4.05	12.62	19.64	25.47	26.41	3.94	1.55	10.58
CL19	116.69	81.67	74.58	88.18	129.84	RNFL	22.18	25.31	24.89	29.38	29.41	33.69	38.43	40.06	44.86	53.69	22.46	24.57	25.31	28.56	31.17	33.78	35.44	36.02	40.35	47.48	23.22	23.15	28.15	25.73	28.61	28.94	30.79	33.32	40.96	49.85	21.47	22.28	26.89	22.71	19.42	17.68	23.37	26.51	33.5	43.08	15.07	17.31	26.13
CL20	147.52	102.99	66.3	52.24	86.47	RNFL	4.16	7.05	18.98	17.19	25.46	25.8	23.15	26	27.18	32.82	6.6	6.23	14.25	16.33	19.4	22.91	23.65	26.32	28.45	30.1	1.8	4.52	11.9	9.64	11.2	18.24	24.46	29.36	27.98	29.04	4.79	1.88	5.08	8.1	9.51	17.72	23.81	28.94	32.77	35.01	15.69	10.3	6.22
CL21	110.24	70.96	81.44	107.64	144.65	RNFL	15.62	33.39	35.69	43.23	47.49	52.45	57.04	68.24	78.31	105.67	13.28	27.68	33.59	41.54	44.57	49.62	53.77	56.9	61.64	78.93	13.06	20.83	27.83	34.29	38.31	40.52	41.14	47.7	54.89	70.14	15.04	20.27	24.18	28.12	26.59	22.86	25.34	32.4	40	51.63	9.47	17.8	19.68
CL22	147.83	86.87	85.61	101.4	114.09	RNFL	21.67	21.27	22.56	25.31	28.92	34.37	40.72	45.62	52.56	60.13	21.17	21.24	25.18	28.64	31.77	36.21	43.18	47.21	55.21	63.41	16.46	20.76	24.81	25.16	28.04	30.77	34.84	39.33	47.56	61.08	7.9	15.34	20.01	21.38	19.52	20.28	27.17	33.69	42.63	58.39	8.61	12.15	18.44
CL23	51.9	58.57	75.49	94.45	94.79	RNFL	20.67	23.06	26.83	34.16	35.17	38.98	46.48	52.26	61.14	59.02	19.98	21.82	24.1	28.17	31.67	38.33	44.87	52.91	61.59	74.02	18.65	19.64	20.99	24.69	30.59	33.74	39.18	46.55	56.66	70.31	17.99	19.34	20.58	20.9	22.3	17.67	25.98	32.32	43.03	60.09	9.19	12.3	12.91
CL24	53.19	47.68	87.91	123.51	151.22	RNFL	31.9	42	49.13	47.16	46.2	50.72	57.29	67.01	82.78	115.96	31.96	36.62	38.79	34.88	37.29	43.41	45.86	52.69	61.54	84.8	25.81	27.74	28.41	28.98	33.38	34.11	35	43	55.44	75.29	20.87	22.39	23.92	27.05	22.1	19.26	26.49	32.46	34.84	31.89	15.32	18.89	19.75
CL25	132.53	100.23	75.85	88.3	121.19	RNFL	1.57	3.18	0.46	0	0.52	1.33	9.06	19.53	21.57	21.17	2.29	1.98	2.78	0	5.09	2.59	16.89	24.38	25.25	25.07	1.7	2.11	3.53	0.58	13.95	14.9	23.14	22.43	27.15	31.64	0.51	2.4	3.69	6.27	13.4	9.57	22.61	21.13	21.07	25.79	1	0.82	2.4
CL26	156.03	140.82	116.66	110.02	124.67	RNFL	34.47	36.23	39.36	43.08	48.65	84.54	60.07	70.94	86.35	99.65	32.45	31.89	34.35	41.05	45.22	78.3	62.36	74.85	80.33	86.6	27.28	22.45	27.26	33.6	40.78	77.16	56.54	63.96	77.74	78.23	21.5	17.86	22.06	28.1	28.6	61.35	42.25	57.35	71.76	70.96	15.75	16.8	18.76
CL27	82.46	107.82	92.93	112.68	71.36	RNFL	3.62	9.29	20.62	29.01	32.63	39.95	46.87	55.21	61.63	53.46	2.26	16.44	27.95	31.32	35.31	40.93	45.64	50.59	63.51	81.77	5.34	22.7	26.82	28.41	33.66	37.97	40.88	46.31	56.24	73.96	12.03	23.08	23.06	24.83	24.45	21.15	29.41	36.91	47.91	66.56	14.39	19.61	19.53
CL28	106.11	85.24	77.57	101.85	128.34	RNFL	24.72	29.57	32.23	29.07	29.08	35.28	45.94	55.13	65.34	104.54	27.81	28.19	28.32	29.05	36	39.55	42.66	46.96	53.53	65.42	20.9	17.31	28.4	30.97	35.94	34.8	36.22	45.83	56.99	68.04	6.13	9.55	27.49	31.87	30.7	28.19	26.97	32.47	44.39	61.68	13.47	18.96	23.93
CL29	129.93	88.76	82.95	99.8	103.11	RNFL	17.69	18.18	19.39	20.78	23.72	29.37	33.4	40.55	13.44	1.89	14.99	18.34	19.26	22.41	28.54	33.62	40.34	49.7	16.27	2.35	11.5	14.54	18.63	22.45	29.06	33.24	36.08	45.41	13.45	3.3	11.21	11.45	16.72	20.55	18.35	13.54	22.44	29.65	8.64	5.26	7.02	9.14	13.03
CL30	55.64	55.15	42.44	50.04	70.59	RNFL	22.96	21.12	19.58	19.7	21.34	24.35	25.93	30.69	37.33	40.44	16.9	18.53	20.02	18.74	17.59	14.34	14.56	18.7	24.45	29.77	13.59	19.79	18.82	12.91	9.77	9.15	11.79	19.25	18.59	18.45	9.75	14.88	11.91	3.23	5.52	14.15	22.68	26.88	29.16	33.45	6.07	7.26	4.79
CL31	150.12	81.51	69.56	72.37	73.84	RNFL	6.48	9.12	6.85	18.4	19.54	20.55	19.18	22.11	24.3	28.66	3.29	9.47	7.62	18.65	20.91	23.91	25.07	27.23	29.28	33.09	5.45	9.38	11.03	19.13	23.05	25.29	28.65	33.24	40.93	49.17	6.22	6.94	10.5	19.09	17.2	16.99	23.37	28.45	36.05	49.75	2.74	3.71	10.02
CL32	74.94	91.03	74.1	113.51	130.82	RNFL	24.9	33.14	35.34	38.87	43.46	49.03	56.58	67.3	82.09	105.85	24.41	27.14	30.25	35.21	38.1	41.85	48.78	56.86	69.87	86.29	20.93	23.22	27.38	33.69	39.83	40.72	39.73	47.9	62.12	73.68	18.21	20.03	21.28	26.47	23.38	21.35	27.76	33.19	47.81	62.81	9.18	14.31	17.02
CL33	98	77.72	90.06	104.55	103.96	RNFL	21.36	21.66	26.81	33.45	41.12	45.24	51.86	56.59	59.86	61.82	19.64	22.06	29.18	36.52	40.82	47.06	49.67	50.48	59.54	70.44	16.36	24.07	27.92	31.1	34.33	43.4	48.35	52.39	56.6	66.42	12.5	21.91	25.81	24.65	24.23	23.05	35.2	50.24	59.98	70.87	6.62	13.56	19.74
CL34	126.57	116.63	73.19	84.2	78.94	RNFL	22.92	19.1	24.4	29.77	33.98	38	39.99	47.99	55.84	66.06	22.89	20.4	22.69	27.39	28.58	29.52	30.66	36.48	42.36	52.36	18.87	20.45	22.5	24.02	24.25	25.9	27.77	32.4	39.44	50.65	13.33	11.89	18.8	21.46	15.54	15.68	21.14	27.74	37.24	50.36	13.73	3.95	12.1
CL35	81.24	77.87	79.2	93.78	89.77	RNFL	4.04	11.79	19.23	21.3	24.17	30.19	32.91	38.18	44.52	50.03	11.02	19.37	19.82	21.84	25.65	33.66	42.18	46.44	54.15	65.05	14.96	18.47	19.42	22.86	29.35	34.92	41.07	46.32	55.81	75.34	14.29	16.27	18.54	21.44	23.05	19.81	26.32	33.59	44.52	60.23	7.55	7.93	13.87
CL36	80.93	65.85	56.77	79.71	114.46	RNFL	19.62	20.75	23.97	27.55	36.65	45.86	53.19	64.41	71.11	75.61	18.47	19.54	23.13	28.45	32.6	32.88	35.77	43.9	62.74	83.11	17.43	18.73	20.4	23.69	26.2	27.69	30.94	36.88	44.75	57.02	13.68	15.72	18.97	20.44	18.72	21.37	26.07	32.17	42.97	54.8	4.38	7.03	16.04
CL37	131.68	65.79	51.51	84.57	136.27	RNFL	19.11	20.27	21.46	25.17	27.77	32.12	37.38	45.88	55.42	65.6	18.25	19.37	22.1	25.72	30.42	34.48	39.24	46.73	59.48	69.95	18.09	18.87	22.48	26.02	27.78	29.27	30.2	35.34	47.58	67.31	12.33	18.26	21.44	21.26	19.92	19.01	23.59	27.89	35.27	49.87	9.7	16.54	18.67
CL38	58.11	60.47	60.49	79.22	90.87	RNFL	9.37	4.24	6.85	19.94	22.48	26.77	29.7	29.86	31.53	40.9	8.49	7.5	12.79	29.59	35.16	36.1	42.02	46.03	45.54	38.43	7.47	11.42	23.33	29.92	32.39	33.09	37.86	47.87	57.88	66.62	6.35	11.84	23.57	24.67	22.76	21.16	25.22	32.85	45.1	53.01	4.52	11.53	14.6
CL39	139.11	93.44	80.93	86.04	139.51	RNFL	20.73	23.28	26.23	29.33	32.85	37.73	45.48	47.51	53.3	70.35	21.34	22.43	24.79	27.96	31.63	37.29	40.7	45.04	50.78	63.45	20.71	21.19	23.15	25.98	30.18	34.53	38.25	44.9	53.64	63.77	18.61	18.61	20.35	22.39	18.9	23.19	31.39	38.76	54.21	74.6	17.97	19.95	18.53
CL40	76.62	84.14	92.23	109.53	74.48	RNFL	6.85	11.99	28.13	37.35	41.96	48.75	52.85	58.75	66.3	72.88	12.7	22.99	30.44	36.85	41.81	49.54	57.37	58.59	64.38	79.73	12.55	23.46	27.18	30.52	35.19	36.77	40.78	49.98	59.78	75.74	9.47	22.99	22.72	23.87	17.96	12.36	22.94	31.62	45.07	62.28	9.22	19.32	19.06
CL41	142.87	70.1	67.96	97.2	131.95	RNFL	25.49	27.2	32.87	35.57	38.93	43.7	50.48	62.71	76.56	95.24	22.94	25.94	31.46	30.14	35.74	39.16	43.97	53.62	67.27	84.52	19.79	22.27	23	26.37	32.08	38.49	43.36	47.06	59.2	76.68	17.67	20.09	21.24	23.42	21.41	23.1	32.23	36.04	48.58	65.41	20.36	18.4	18.8
CL42	52	51.81	43.92	49.21	68.51	RNFL	6.84	7.01	6.33	15.21	9.66	9.24	8.13	10.99	20.09	31.15	7.97	8.99	9.03	12.79	16.38	16.34	4.49	4.56	12.1	22.04	2.5	7.32	11.84	17.01	19.49	18.83	11.32	3.27	11.75	4.69	0.65	5.68	16.56	17.08	14.33	10.23	11.9	12.56	11.69	7.08	0.55	9.69	17.34
CL43	64.32	56.28	65.54	87.29	72.61	RNFL	2.47	12.87	20.12	25.26	33.64	40.3	47.11	47.62	51.93	59.37	5.87	16.19	22.98	29.57	36.5	45.64	49.21	51.82	55.8	68.5	11.37	18.83	24.42	30.13	34.61	36.23	40.13	44.32	49.44	63.2	9.53	17.07	21.91	23.79	17.42	12.64	26.32	35.92	45.54	54.8	5.3	9.84	12.07
CL44	95.71	54.66	43.8	54.66	66.62	RNFL	2.35	10.53	3.58	12.33	20.47	20.7	26.36	23.84	25.36	29.78	5.19	7.39	4.21	11.78	22.08	23.57	26.88	29.28	30.74	30.34	6.94	6.03	8.81	16.77	23.14	23.98	25.37	30.88	34.27	40.95	3.9	6	11.41	19.47	17.59	13.77	20.98	24.72	29.16	34.97	4.63	7.33	11.66
CL45	135.59	76.16	66.9	84.3	67.75	RNFL	20.25	23.64	26.09	30.23	35.43	40.79	50.38	59.18	66.27	76.97	20.54	21.47	25.76	30.15	36.45	38.73	45.14	53.36	61.23	75.97	19.79	20.91	24.53	29.6	31.58	32.91	35.82	41.26	51.41	68.69	18.72	20.24	22.97	22.83	20.77	21.46	28.83	33.82	46.46	60.67	17.25	18.79	19.73
CL46	177.44	109.93	87.91	126.81	148.81	RNFL	24.47	28.49	33.03	36.75	40.99	44.24	52.15	64.43	66.2	16.94	24.16	27.96	30.77	35.78	41.11	46.17	52.03	60.34	63.46	13.37	21.71	24.34	25.3	32.4	36.23	37.44	42.01	50.37	53.77	7.84	19.58	21.12	22.66	24.76	17.32	18.31	25.33	35.47	42.27	2.42	18.14	18.43	19.25
CL47	81.94	66.86	94.11	106.99	135.23	RNFL	17.87	21.3	23.3	26.48	26.82	30.58	36.46	41.31	46.93	57.21	16.35	20.23	23.98	27.48	28.17	42.23	50.23	54.06	63.9	77.8	16.63	18.79	19.52	23.62	33.5	39.9	47.33	51.57	62.79	83.74	14.7	18.73	21.67	23.79	23.33	19.29	29.01	37.15	42.64	63.88	9.81	11.45	14.53
CL48	78.03	64.11	71.25	68.82	85.67	RNFL	19.23	18.99	22.32	28.79	29.55	29.97	32.26	37.72	42.74	49.5	21.65	22.23	27.27	30.71	34.37	42.87	43.92	48.71	52.13	54.42	19.06	21.38	28.68	26.12	32.23	35.01	36.23	42.28	49.73	61.87	15.15	19.89	22.03	21.75	21.74	13.7	26.33	31.97	39.95	55.44	7.99	11.76	9.95
CL49	93.53	82.06	59.16	77.81	140.55	RNFL	5.24	18.03	6.99	12.95	19.77	20.58	1.27	32.85	2.29	0	3.69	16.75	4.84	3.73	1.77	1.88	0	4.42	12.36	0.56	2.86	13.26	4.12	0	1.55	0.31	0	0	15.09	2.07	11.7	9.51	2.84	0	5.2	1.28	0	0	13.17	2.19	24.04	9.66	2.66
CL50	52.45	56.34	69.17	95.25	136.94	RNFL	5.17	1.57	0.56	1.03	0.38	1.94	2.06	2.97	8.05	19.45	1.55	1.75	2.19	0.08	1.52	6.65	4.13	7.32	8.57	20.9	1.04	6.2	11.39	3.43	5.37	8.97	7.92	8.01	9.5	20.75	1.35	7.43	17.34	12.08	7.46	4.6	7.67	8.53	11.08	16.54	0.85	6.34	16.18
CL51	121.98	68.64	74	111.21	146.12	RNFL	26.13	25.96	27.25	30.81	35.04	41.9	50.76	64.69	75.97	95.48	22.12	21.33	26.06	29.9	34.91	43.25	45.2	55.14	64.81	79.37	23.58	21.47	24.91	28.25	31.69	32.73	34.8	41.79	51.8	66.64	19.74	20.3	20.97	21.7	23	18.55	25.59	31.77	39.06	52.91	9.98	17.63	18.51
CL52	148.84	88.88	86.91	105.31	134.16	RNFL	21.34	20.81	23.36	27.09	32.09	38.46	44.36	49.51	71.84	94.44	18.66	20.65	22.69	24.35	26.75	30.34	32.58	37.4	53.34	75.41	18.27	18.81	20.34	22.76	24.98	28.33	30.9	36.49	42.59	55.6	18.33	16.95	19.32	18.61	20.67	21.45	24.3	29.45	40.78	50.26	16.72	16.1	23.34
CL53	82.89	73.99	57.35	66.59	59.58	RNFL	11.68	13.52	20.97	22.59	24.1	26.92	27.53	29.18	32.29	35.86	11.75	14.52	21.85	23.83	23.91	26.26	28.65	30.35	35.01	40.18	11.45	17.46	21.71	22.18	21.49	23.02	25.74	28.97	34.79	40.89	9.02	14.86	17.99	18.1	15.82	19.61	24.28	28.9	36.46	44.89	2.04	13	17.53
CL54	49.85	52.39	56.35	59.92	63.92	RNFL	7.9	6.83	16.67	22	22.96	24.53	26.45	30.86	30.54	32.45	5.35	3.71	20.12	22.06	23.96	24.99	28.6	33.2	38.05	44.79	4.09	6.94	19.32	21.48	22.52	23.99	26.98	31.82	39.48	51.44	6.23	9.25	20.31	20.13	16.92	20.53	23.02	26.48	29.77	32.03	3.25	5.26	16.99
CL55	97.76	61.39	78.09	119.14	134.46	RNFL	24.78	23.65	25.14	30.98	36.03	42.13	48.71	63.57	80.87	105.79	18.93	21.09	24.79	28.92	34.97	39.44	42.25	48.23	65.59	93.25	19.29	20.54	22.95	28.75	35.1	34.88	36.87	43.01	54.05	74.37	16.33	17.17	20.91	24.94	22.25	23.05	27.62	33.03	44.91	64.4	5.9	7.26	18.57
CL56	90.47	98.28	67.96	67.47	83.84	RNFL	8.15	9.69	1.88	10.65	11.03	19.95	22.59	23.27	19.73	14.41	8.19	11.9	5.21	10.53	16.39	27.41	29.94	32.1	30.74	28.28	9.3	10.58	6.95	17.2	26.52	29.83	31.15	35.41	38.55	43.76	7.43	6.87	13.09	22.87	21.23	19.25	24.27	30.93	39.33	49.52	4.47	4.02	18.87
CL57	33.89	51.23	60.13	77.08	152.08	RNFL	18.63	18.52	21.25	22.23	28.01	32.54	38.54	40.15	45.46	51.78	18.62	17.99	21.26	24.13	25.53	27.3	31.63	34.11	40.87	55.09	13.72	19.78	20.96	22.08	24.03	26.24	29.16	32.92	41.33	53.2	8.93	17.88	20.65	22.31	20.15	19.65	26.52	32.22	38.88	48.88	5.89	10.9	12.57
CL58	95.19	75.15	90.36	100.54	104.52	RNFL	19.03	22.68	28.4	34.2	41.85	48.35	52.09	56.88	68.24	77.18	20.05	23.66	29.22	36.68	41.79	46.88	52.29	55.93	67.57	83.17	19.02	23.35	29.91	33.43	37.97	44.56	48.2	55.57	67.33	86.32	19.31	23.2	23.71	24.45	18.98	17.14	28.02	36.02	48.99	73.91	13.2	17.42	19.33
CL59	152.84	100.42	74.52	88.43	127.82	RNFL	32.75	30.81	33.55	36.75	45.45	52.66	47.72	17.01	56.95	73.59	30.35	29.31	35.36	36.99	44.4	45.63	54.15	14.86	59.35	76.05	17.17	22.19	29.52	29.91	35.91	39.65	48.48	11.34	53.2	76.56	11.7	21.76	20.89	24.39	24.46	27.91	37.45	8.39	47.83	73.82	18.38	23.01	20.03
CL60	79	86.71	87.1	87.02	93.75	RNFL	5.72	17.92	24.86	24.01	28.22	30.99	35.24	40.99	49.08	54.11	0.76	16.14	24	26.67	27.66	31.32	36.44	41.82	51.57	59.17	2.49	15.37	21.6	22.98	26.36	30.33	32.87	40.59	52.58	64.37	1.47	14.55	20.17	23.52	18.72	20.4	25.34	31.87	45.92	63.44	0.31	7.86	13.67
CL61	58.76	54.69	55.29	102.62	133.91	RNFL	20.95	21.89	25.51	28.55	30.58	37.2	44.06	50.4	61.09	76.71	19.74	22	22.46	25.81	31.01	36.48	43.93	50.02	58.58	69.54	17.36	22.95	23.58	24.5	28.44	34.41	39.76	47.03	56.56	71.05	11.1	16.12	21.81	20.85	21.26	20.58	29.65	38.63	49.78	63.35	4.33	6.01	13.97
CL62	146.85	58.27	70.65	89.28	102.86	RNFL	21.33	22.89	26.52	29.92	36.89	37.78	45.88	51.12	57.69	70.74	20.4	23.7	26.19	28.09	31.23	35.78	41.18	42.42	50.89	66.14	20.68	20.35	23.22	25.41	28.56	31.1	32.7	37.92	44.25	58.51	15.75	20.37	21.02	21.65	18.37	18.95	25.69	31.4	39.95	49.86	6.51	13.93	14.72
CL63	91.15	79.4	80.41	66.16	70.5	RNFL	2.39	2.75	2.2	8.85	20.29	21.56	26.89	23.69	12.28	30.04	0.75	5.54	4.53	19.72	25.53	27.66	31.31	34.63	34.8	22.18	0.64	4.79	5.52	23.57	26.63	33.26	38.17	41.69	50.86	50.42	2.73	7.85	8.58	24.67	25.45	26.13	32.82	38.91	44.16	58.43	1.62	7.97	12.04
CL64	140.61	85.83	102.82	79.92	73.32	RNFL	19.68	21.59	25.07	27.05	31.59	34.8	38.01	46.21	51.74	55.87	19.93	21.32	23.62	26.71	29.33	35.29	38.39	42.4	47.41	57.86	19.57	20.58	23.38	25.71	32.96	37.43	39.53	45.42	58.44	76.32	19.14	19.83	20.9	24.27	22.63	27.19	35.98	49.21	73.25	98.9	13.46	15.12	18.55
CL65	66.59	57.1	60.82	60.71	74.97	RNFL	0.9	1.57	0.84	2.67	1.47	3.1	9.25	9.18	6.17	7.04	1.22	1.85	1.09	0.91	4.05	13.67	21.12	18.99	17.09	10.55	3.5	2.25	3.18	4.35	18.28	24.43	24.05	28.4	31.07	24.81	3.09	2.63	4.31	11.22	16.97	15.64	23.88	27.33	32.68	37.4	1.68	2.55	2.98
CL66	125.5	78.97	56.83	69.37	78.39	RNFL	2.7	6.54	8.77	2.44	7.01	13.2	18.64	17.21	11.44	9.62	0.92	1.59	5.3	13.26	26.01	31.58	35.17	38.84	40.78	41.03	1.61	1.85	11.78	25.43	30.52	28.48	28.84	31.45	38.23	51.99	0.78	3.94	20.64	23.93	19.12	16.89	21.22	26.97	31.91	44.25	1.58	8.33	19.26
CL67	53.28	49.58	48.67	78.79	121.31	RNFL	26.6	28.68	31.35	32.19	37.31	41.95	45.56	32.5	5.43	8.08	20.89	27.38	31.87	26.9	30.02	38.13	39.71	30.24	2.35	11.24	19.65	23.32	26.64	24.13	26.34	21.36	24.81	19.88	1.88	7.9	18.37	18.1	21.08	21.25	14.1	7.93	6.69	6.62	4.43	1.35	9.81	12.9	14.09
CL68	55.3	75.88	65.45	68.39	79.59	RNFL	2.58	5.4	2.76	3.97	5.42	0.36	1.1	1.15	3.22	0.94	7.2	6.8	2.53	4.92	7.89	9.11	17.08	17.67	14.58	2.29	4.02	3.93	5.71	10.15	18.49	27.84	34.24	40.23	43.71	18.53	2.18	3.34	6.98	13.54	20.31	20.06	24.58	33.83	46.56	25.78	2.18	4.39	9.74
CL69	75.09	60.16	40.33	53.8	84.82	RNFL	7.38	14.46	19.32	19.99	21.16	23.66	27.44	31.64	37.8	44.66	10.92	14.3	18.55	20.55	23.04	26.71	32.2	36.05	41.41	50.72	4.9	10.96	16.84	20.72	19.88	21.02	21.49	23.48	29.74	40.86	0.46	7.66	13.28	17.8	10.2	11.89	17.11	21.48	21.62	24.49	1.49	3.62	9.17
CL70	48.32	69.89	83.77	89.71	125.28	RNFL	24.7	28.13	28.18	32.03	36.48	46.77	56.34	60.96	65.84	78.89	25.11	24.13	27.52	34.62	40.85	45.67	45.92	50.04	62.95	73.56	21.55	23.11	25.72	32.3	33.95	35.94	39.26	43.54	54.76	69.31	16.63	20.33	22.92	21.97	18.91	17.9	32.43	41.14	49.88	62.19	10.09	9.4	13.4
CL71	157.98	100.23	89.27	76.8	93.26	RNFL	0.32	4.94	2.76	16.22	22.37	26.53	30.91	32.75	31.32	18.25	0.16	3.05	4.24	23.27	28.12	34.31	40.62	44.15	49.33	51.67	0.65	2.75	7.94	25.15	29.43	32.5	38.28	45.7	58.44	73.84	0.47	3.31	10.65	22.55	19.72	14.19	24.97	30.63	42.79	59.17	3.63	6.58	12.66
CL72	109.65	60.35	60.37	97.88	94.85	RNFL	18.64	21.03	19.9	21.25	24.4	32.54	35.22	39.14	43.38	58.78	15.45	20.32	20.76	22.87	26.57	27.84	30.1	33.25	43.32	53.19	10.66	20.87	20.62	21.81	21.91	18.68	22.58	21.31	25.1	34.23	9.74	17.56	20.32	18.39	16.95	11.29	13.01	12	18.4	22.02	9.47	12.53	14.34
CL73	76.92	58.6	55.2	66.4	91.67	RNFL	3.97	6.42	12.64	20.7	21.24	23.84	24.19	24.45	23.49	25.67	3.87	8.37	16.08	21.36	25.58	28.2	30.75	33.98	33.98	35.01	2.24	10.5	19.56	22.86	24.25	25.19	28.01	30.41	34.47	44.74	2.28	7.13	18.85	20.96	15.8	15.29	22.64	28.08	33.24	45.71	0.89	5.33	16.51
CL74	52.24	39.42	55.11	46.76	68.27	RNFL	0.32	0.23	0	0	0.56	3.56	3.64	15.21	9.26	4.17	1.05	0.39	1.32	3.82	13.62	25.51	26.13	32.34	30.14	27.98	0.38	0.88	2.61	18.87	27.54	29.52	30.27	30.02	33.68	39.37	0.87	0.83	6.34	24.3	16.56	17.1	21.4	25.89	31.15	37.85	0.33	0.94	4.8
CL75	55.02	61.6	63.09	76.34	72.15	RNFL	0.5	41.78	27.86	12.37	38.03	47.34	37.15	31.63	35.03	42.45	3.15	29.85	23.31	20.6	43.6	44.51	44.74	39.52	47.83	59.03	4.22	13.65	29.81	43.2	39.1	40.29	49.72	43.2	47.03	63.89	3.1	9.49	27.22	39.41	25.79	25.11	40.36	40.11	43.39	53.2	3.77	2.32	14.23
CL76	71.08	74.45	69.17	60.13	92.28	RNFL	3.53	9.91	13.75	17.65	11.98	24.18	25.62	28.44	28.32	40.08	4.51	7.68	4.64	11.22	4.7	23.52	27.52	29.43	29.99	31.33	7.15	7.1	6.56	9.98	5.83	20.52	29.22	26.19	30.87	28.15	5.89	6.48	8.97	11.05	4.3	13.48	21.84	26.07	27.89	30.08	4.68	4.16	8.17
CL77	109.41	56.92	37.24	32.24	69.49	RNFL	6.91	3.15	2.53	10.9	11.63	12.31	14.06	17.21	19.09	19.17	3.29	6.09	4.71	7.82	13.01	19.19	19.62	21.76	21.59	21.24	7.08	7.43	6.36	8.92	15.29	24.08	19.66	20.55	21.78	23.92	4.66	6.75	5.87	13.09	14.09	14.18	17.13	20.48	20.48	22.59	2.41	3.14	5.52
CL78	118.92	88.67	66.05	50.25	51.02	RNFL	6.1	4.4	11.2	16.82	17.48	19.49	15.15	12.01	10.43	17.45	3.99	5.6	10.77	19.7	22.28	27.41	29.56	28.61	27.91	21.69	3.58	7.86	18.34	22.64	32.16	32.19	37.59	41.96	50.84	57.8	2.5	7.19	21.17	21.06	25.86	23.02	29.77	37.54	49.14	66.95	2.58	10.22	18.07
CL79	72.18	88.49	97.98	126.75	132.66	RNFL	9.23	12.88	17.45	19.87	20.35	22.06	22.26	23.58	26.67	30.35	7.07	7.31	21.49	21.07	22.67	22.63	24.27	25.95	29.45	35.13	7.2	15.29	18.97	22.66	21.33	21.74	20.72	23.06	27.4	35.14	4.35	15.51	19.29	18.67	13.34	10.81	19.11	21.86	24.5	28.26	1.59	15.25	16.72
CL80	83.23	83.99	70.56	70.84	88.92	RNFL	1.57	5.44	3.57	5.63	4.1	11.56	19.5	23.91	25.8	30.13	0.37	6.5	6.08	3.31	4.16	19.14	20.64	23.17	25.39	27.89	4.11	10.8	4.16	2.77	8.92	22.02	19.09	19.12	20.27	25.06	3.53	8.46	4.93	3.74	7.05	15.21	15.9	19.94	19.03	18.96	3.71	7.28	5.48
CL81	83.96	71.02	75.58	92.98	64.23	RNFL	18.91	20.07	16.67	23.17	30.86	41.65	52.42	60.5	61.49	49.96	16.26	16.94	20.49	28.39	37.57	48.42	57.87	65.69	77.73	94.29	9.21	13.77	22.16	27.58	32.05	35.91	40.28	48.7	63.45	86.72	6.77	13.51	20.84	24.42	24.66	19.63	28.99	35.68	47.92	67.26	3.66	7.67	17.51
CL82	90.14	76.59	48.94	50.22	75.79	RNFL	75.31	125.83	0	0.98	8.04	44.33	34.93	3.36	3.54	0.17	106.58	88.75	0.76	6.88	8.99	14.73	36.68	32.88	10.99	0	88.55	70.05	0.63	14.6	26.2	27	44.26	39.99	15.66	0.03	77.64	55.85	0.37	21.52	29.51	23.61	37.76	29.83	28.35	8.23	79.3	51.29	0.91
CL83	21.44	63.62	84.04	88.82	128.44	RNFL	36.78	38.12	41.81	43.48	47.86	52.37	53.05	54.12	69.74	87.42	30.44	32.3	33.46	31.91	32.97	36.33	38.46	48.18	51.86	70.6	26.38	27.45	25.97	24.43	26.52	29.22	37.42	49.52	57.61	73.34	21.91	23.08	22.64	19.8	16.19	16.47	24.27	39.48	50.55	69.98	11.28	11.83	19.38
CL84	57.78	44.78	43.53	43.61	41.72	RNFL	10.68	13.27	16.88	24.83	23.64	23.45	23.93	27.81	26.3	24.71	13.62	10.64	14.7	20.06	23.41	24.43	26.67	29.34	33.9	35.98	6.77	9.05	15.84	22.09	22.41	23.57	24.29	27.53	30.77	38.08	2.03	8.61	15.7	20.59	19.01	19.59	22.45	24.52	29.28	37.68	1.77	3.47	10.62
CL85	105.56	77.96	110.68	141.28	112.41	RNFL	31.41	29.67	31.85	37.57	43.32	48.27	55.21	63.67	80.52	107.34	25.95	25.82	29.04	36.36	42.29	47.42	51.68	61.01	74.4	97.38	23.76	25.15	26.12	29.95	35.64	40.21	43.96	51.86	65.58	93.87	21.69	22.25	20.99	22.84	21.34	18.07	30.95	44.49	60.37	82.61	10.83	14.13	18.76
CL86	68.82	49.52	67.32	106.32	96.5	RNFL	12.81	19.58	23.34	29.76	33.38	38.8	42.86	48.47	57.67	60.27	15.21	22.38	24.77	28.89	31.51	35.43	41.9	45.11	54.41	70.8	15.52	21.03	22.46	24.98	26.85	32.36	40.68	46.54	53.82	70.55	12.36	17.87	20.98	21.48	21.38	19.74	27.35	35.77	44.88	64.04	5.52	9.5	11.75
CL87	57.47	61.66	80.08	94.08	108.09	RNFL	22.94	25.06	25.99	27.25	29.7	30.69	33.43	28.25	37.51	45.52	22.38	24.44	24.27	25.38	26.25	26.03	28.83	30.23	33.6	37.11	21.28	21.51	22	22.12	22.08	24.15	28.71	35.55	39.4	45.4	17.97	19.35	19.95	19.06	19.99	16.7	23.33	26.91	33.74	44.35	9.63	10.48	14.13
CL88	68.39	72.98	77.9	99.53	99.71	RNFL	14.94	30.81	32.17	41.32	41.51	45.66	49.93	52.8	62.43	68.9	10.55	26.08	33.27	38.21	42.93	47.48	47.15	55.1	61.23	73.47	4.56	24.76	29.02	36.3	36.77	32.14	33.7	41.61	45.45	48.48	4.06	19.21	22.54	27.27	14.69	8.33	21.67	24.88	29.26	22.31	4.09	10.02	11.87
CL89	70.81	63.5	56.41	57.87	63.62	RNFL	3.72	1.41	1.69	9.85	19	20.82	22.24	23.93	25.45	24.6	6.33	7.05	3.6	13.02	21.77	21.48	21.53	24.47	27.23	30.03	5.18	5.38	3.44	7.84	19.37	18.93	21.17	22.23	25.3	30.5	1.99	1.98	1.48	2.3	5.84	11.59	11.74	19.48	22.28	27.35	0.68	0.55	0.62
CL90	49.36	45.02	44.29	53.16	58.42	RNFL	3.69	10.4	14.93	22.7	25.67	30.48	33.53	39.9	39.84	37.22	8.06	15.56	22.15	24	25.67	27.38	31.03	35.48	41.1	48.91	10.19	20.26	21.61	21.87	21.41	22.02	23.15	27.98	29.62	37.65	9.73	17.81	19.79	19.22	17.58	14.43	19.76	23.91	29.02	37.96	5.92	10.92	12.47
CL91	62.55	58.88	55.41	62.7	92.07	RNFL	22.31	21.66	21.93	22.9	27.41	32.1	37.92	37.11	40.2	45.63	19.4	21.88	21.53	25.91	31	32.35	37.97	40.97	45.03	49.81	15.15	20.45	22.36	25.65	28.11	29.7	31.86	36.92	44.91	55.74	10.5	14.27	21.67	22.31	24.02	18.98	23.98	30.05	41.03	49.57	3.63	5.72	15.03
CL92	95.89	64.32	93.23	85.4	108.58	RNFL	14.3	17.52	4.16	6.54	18.57	25.82	26.1	23.68	25.86	29.76	14.92	15.78	11.11	20.98	27.79	30.5	36.63	41.41	43.61	38.95	16.57	6.68	18.17	25.3	27.57	32.1	37.13	46.57	62.47	65.64	15.5	2.34	18.67	22.12	24.06	20.19	27.04	33.56	48.81	71.14	13.49	1.62	9.48
CL93	40.07	67.41	69.11	84.33	102.74	RNFL	21.63	24.39	23.78	25.98	29.41	33.04	38.02	46.5	52.73	59.25	20.51	22.35	24.38	28.1	31.2	34.91	39.14	44.76	48.7	57.45	20.78	22.4	23.23	25.31	29.01	31.05	30.66	34.82	43.03	54.7	19.08	22.72	22.41	25.12	27.48	28.36	28.27	32.44	39.87	51.42	6.81	14.43	25.21
CL94	89.89	59.95	55.44	54.63	48.51	RNFL	1.66	3.08	1.49	0.45	0.89	4.8	1.28	0.65	5.83	10.94	2.34	3.38	2.58	2.13	3.66	2.25	2.2	1.35	2.85	21.82	3.84	5.64	2.21	3.77	5.27	2.36	3.82	2.97	8.18	27.15	1.93	4.35	2.48	4.31	6.81	5.25	4.62	3.73	18.57	30.79	1.35	1.89	2.36
CL95	61.57	106.29	62.46	49.73	79.56	RNFL	18.09	18.33	13.66	19.28	22.65	25.05	26.34	30.27	36.18	33.2	15.77	16.04	16.81	22.46	25.52	26.4	26.94	30.05	39.81	42.21	11.65	16.51	19.52	22.55	20.4	19	19.53	21.14	26.4	22.08	11.78	18.36	20.48	17.3	8.56	12.48	19.54	21.76	23.17	13.03	13.73	14.98	16.37
CL96	42.73	76.04	87.13	120.54	93.5	RNFL	6.61	14.02	23.24	27.84	32.36	38.17	41.87	49.25	49.02	50.82	10.77	9.63	22.74	29.9	38.02	44.31	49.55	57.01	67.62	72.38	9.2	11.43	25.07	29.91	32.61	39.71	48.1	52.38	66	81.16	6.98	13.1	23.81	24.93	25.41	27.71	36.93	48.68	60.44	75.5	3.13	10.02	15.15
CL97	69.34	57.07	55.86	53.98	81.6	RNFL	8.56	18.09	17.83	18.5	20.72	20.68	23.09	25.55	34.68	45.66	7.78	18.18	19.03	15.64	18.03	24.34	27.98	28.63	26.43	27.94	6.41	10.87	17.61	17.63	26.69	32.58	36.3	41.47	48.16	46.41	2.81	4.12	11.91	18.98	24.15	20.06	28.61	37.87	47.82	55.94	2.19	5	5.18
CL98	55.39	62.33	63.18	39.97	45.85	RNFL	24.07	26.88	32.12	36.21	40.43	44.93	52.16	55.59	68.55	94.78	22.72	25.74	29.33	38.51	39.38	43.09	53.83	59.83	66.92	80.75	20.16	22.61	25.78	27.55	36.02	39.78	44.73	55.78	70.89	84.39	16.79	22.19	22.87	25.38	26.76	28.1	33.24	43.02	59.18	77.91	11.24	19.69	20.4
CL99	82.12	94.76	96.04	82.98	59.7	RNFL	11.32	6.43	3.25	15.29	18.15	19.52	20.97	19.73	21.89	25.16	9.76	9.26	13.91	17.35	20.55	20.8	23.46	24.09	25.28	25.36	4.51	8.1	14.99	7.28	20.25	22.32	21.57	24.69	27.72	34.62	1.63	3.14	11.57	6.11	11.81	12.67	18.01	21.33	28.29	38.69	1.76	2.72	7.33
CL100	72.86	68.15	60.97	49.3	59.06	RNFL	10.77	13.93	11.33	3.02	10.44	18.11	21.31	24.39	28.13	29.61	11.41	14.45	9.98	1.81	14.75	21.51	19.3	24.53	27.97	27.4	12.24	16.76	10.44	3.05	19.23	22.92	23.35	26.83	32.41	32.34	14.34	19.71	16.27	14.16	27.18	23.35	25.64	29.1	37.99	39.89	10.36	22.9	15.2
CL101	45.11	46.4	49.55	73.01	70.13	RNFL	5.63	6.72	11.08	18.13	22.4	27.18	29.85	33.84	31.36	20.9	9.01	8.01	18.02	24.86	26.2	30.41	38.65	41.83	46.3	42.76	8.27	14.23	25.18	25.07	31.15	34.87	38.11	44.18	55.96	67.32	8.85	16.14	24.88	25.52	25.44	26.26	31.84	38.07	50.52	72.55	6.34	8.41	23.72
CL102	41.38	47.62	27.54	53.62	44.62	RNFL	11.55	7.78	10.33	3.44	10.78	17.36	15.54	9.22	7.98	18.73	3.11	2.93	8.2	15.54	25.67	35.15	41.39	41.72	44.28	44.11	6.42	10.71	16.11	26.76	29.38	32.99	32.72	35.7	48.72	54.53	6.67	14.51	21.19	20.21	12.03	11.09	19.77	14.26	25.36	31.62	0.82	8.03	17.53
CL103	71.76	74.63	67.2	76.74	78.48	RNFL	1.78	1.05	0.19	2.22	0.04	0.14	3.18	0.72	5.17	26.6	1.59	0	0	6.58	0.45	4.12	2.92	5.07	10.03	11.19	1.95	0.68	0.31	2.73	0.69	10.18	12.67	20.59	22.32	17.14	3.76	4.36	0.51	0.19	8.7	35.85	40.44	56.99	58.65	36.97	4.06	6.81	3.67
CL104	45.57	52.97	49.91	60.01	33.49	RNFL	2.87	3.43	1.32	1.31	3.57	11.65	11.63	27.76	26.61	24.81	2.88	5	5.58	2.48	4.4	6.23	6.05	19.89	24.1	23.74	2.49	2.65	3.66	5.28	9.32	4.61	9.1	18.13	23.66	25.62	1.76	6.23	4.04	3.8	5.91	4.47	19.63	24.57	26.39	33.91	0.85	4.17	4.27
CL105	48.05	46.21	43.68	68.73	62.43	RNFL	8.02	12.87	16.39	20.89	22.7	25.98	27.34	27.26	29.47	32.84	7.36	16.51	19.04	20.53	21.65	23.67	28.01	31.65	34.43	39.28	8.55	16.92	17.23	21.19	22.35	21.22	21.71	22.52	22.28	31.1	9.33	17.03	15.51	21.83	19.8	29.01	10	9.46	5.81	11.19	3.35	13.41	13.15
CL106	64.63	33.18	41.44	29.05	58.05	RNFL	7.24	7.32	8.1	5.76	3.48	3.08	2.55	4.89	13.05	20.94	7.3	6.14	7.21	4.5	4.66	4.09	7.16	6.44	17.68	17.52	2.11	2.68	3.86	7.62	8.56	5.88	18.89	20.75	23.94	25.5	1.35	1.07	4.39	8.47	9.77	7.27	22.75	25.58	26.53	30	0.77	1.93	3.11
CL107	72.64	72	79.57	46.49	52.3	RNFL	2.3	2.87	6.91	5.36	8.23	16.63	20.78	22.06	21.18	25.58	2.04	7.42	8.71	6.69	14.06	19.23	21.62	26.2	22.99	25	1.65	8.39	9.51	10.06	18.84	26.72	27.63	26.95	25.68	28.22	1.83	5.35	6.09	11.71	16.77	17.38	25.55	33.61	39.23	40.64	3.14	6	4.39
CL108	60.41	60.65	58.74	67.23	62.33	RNFL	1.87	0.88	4.86	16.19	20.7	27.45	33.71	35.85	40.5	35.85	2.54	5.78	8.49	23.53	26.66	29.87	30.46	35.59	41.89	51.11	4.85	10.49	16.49	22.29	24.53	23.64	25.14	28.65	34.28	39.44	4.31	8.17	17.02	19.8	17.94	17.12	22.8	26.55	30.88	39.81	3.22	5.1	15.03
CL109	49.4	48.42	49.82	35.78	64.75	RNFL	2.22	5.35	8.35	4.07	2.31	1.5	3.92	7.64	4.46	13.68	3.83	5.4	5.85	0.98	9.71	11.67	12.35	13.89	11.47	15.65	1.37	2.84	1.78	8.74	19.61	23.13	24.89	25.71	26.73	27.56	2.44	2.51	4.88	17.53	15.65	16.83	22.56	26.58	29.37	35.84	8.47	4.07	9.2
CL110	48.97	80.84	130.12	88.06	83.56	RNFL	0.34	3.31	8.69	9.37	11.19	17.02	13.35	10.77	12.06	22.88	2.5	2.9	1.77	3.32	5.15	15.56	13.92	15.34	13.62	16.74	3.33	2.35	0.84	2.3	9.33	21.34	23.62	27.13	27.56	30.6	1.71	0.37	1.89	6.08	12.47	14.49	24.4	28.23	34.03	42.46	0.27	0.1	0.69
CL111	57.41	48.14	48.13	40	42.73	RNFL	3.35	3.73	3.47	2.92	5.53	3.15	0.94	7.56	9.68	4.65	3.05	2.09	4.3	1.84	3.01	4.8	2.43	6	4.2	3.84	1.84	1.28	3.54	3.71	4.41	6.02	11.06	7.56	5.59	3.74	0.66	0.19	4.23	1.69	4.9	7.78	16.45	14.25	10.93	11.81	1.39	0.36	2.44
CL112	58.66	39.42	35.34	38.72	55.79	RNFL	0.87	1.75	1.85	2.04	3.74	2.92	1.11	3.18	6.68	9.58	1.62	2.39	1.45	2.63	10.53	7.48	10.92	11.85	12.84	5.02	3.9	1.41	2.94	6.9	15.84	17.49	20.06	21.36	21.71	17.91	2.87	2.31	4.21	12.07	8.42	13.25	14.92	15.69	20.98	23.46	1.04	4.69	2.26
CL113	97.97	71.17	45.92	57.53	63.31	RNFL	10.1	15.79	13.13	16.96	17.41	18.55	13.02	15.93	29.97	30.27	15.64	13.14	17.75	17.53	16.17	17.56	6.02	12.74	19.95	22.41	13.56	13.04	16.49	15.66	18.64	19.33	15.15	15.48	19.83	24.63	3.14	14.63	13.71	12.91	12.83	14.28	16.88	19.98	20.98	28.44	5.35	15.49	14.53
CL114	143.73	110.82	99.52	60.68	65.15	RNFL	5.33	4.96	2.72	14.45	29.08	27.29	28.49	28.85	30.86	34.91	2.83	5.35	11.47	23.45	27.56	30.57	33.79	36.15	37.57	43.99	4.14	2.14	19.03	23.94	28.6	34.71	32.34	35.01	39.64	52.23	5.96	8.48	20.54	23.48	22.33	20.18	28.28	30.85	33.76	33.33	3.69	7.9	9.8
CL115	41.66	44.75	59.92	51.75	75.85	RNFL	2.37	0.36	0.65	4.07	3.12	1.83	3.02	4.58	8.17	11	0.96	3.48	2.36	5.57	3.23	1.4	1.87	8.79	9.4	17.05	0	4.3	2.46	3.98	5.09	5.43	5.32	14.18	15.65	20.58	0.33	3.62	2.3	3.83	3.46	9.92	16.37	23.37	24.42	30.19	1.15	2.51	0.8
CL116	52	72.46	50.12	44.44	90.78	RNFL	1.03	6.17	1.86	4.81	3.94	3.63	13.87	8.74	11.71	14	3.49	9.78	6.81	9.88	9.05	11.79	23.46	15.38	16.19	16.98	3.16	5.41	9.97	14.97	13.95	19.03	23.67	22.21	21.41	17.72	1.58	6.54	12.94	10.97	14.35	21.04	27.49	33.02	37.84	48.24	0.54	6.83	9.9
CL117	62.52	47.47	44.86	40.62	55.36	RNFL	1.45	1.12	2.52	2.17	7.7	8.01	6.93	1.61	2.08	2.99	0.84	1.66	3.6	3.53	12.01	13.71	18.1	6.09	5.4	4.4	0.59	2.09	0.81	3.14	7.84	12.54	17.29	8.68	8.59	8.41	0.88	1.07	1.83	3	7.22	11.1	16.95	13.96	16.42	16.79	1.91	1.57	2.92
[truncated: 158 more columns]
